# Supplementary material for: Effect of the Dopant Configuration on the Electronic Transport Properties of Nitrogen-Doped Carbon Nanotubes
Source: Nanomaterials (Basel). 2022 Jan 7;12(2):199. doi: 10.3390/nano12020199 (PMC8779956; doi:10.3390/nano12020199)
Supplement: Supplementary file 1 [file nanomaterials-12-00199-s001.zip]

Archive with 30 entries (29 files):
- N-CNT-Supporting/
- N-CNT-Supporting/CNT_16_0_A1.o
- N-CNT-Supporting/CNT_16_0_A10.o
- N-CNT-Supporting/CNT_16_0_A12.o
- N-CNT-Supporting/CNT_16_0_A16.o
- N-CNT-Supporting/CNT_16_0_A2.o
- N-CNT-Supporting/CNT_16_0_A3.o
- N-CNT-Supporting/CNT_16_0_A5.o
- N-CNT-Supporting/CNT_16_0_A6.o
- N-CNT-Supporting/CNT_16_0_A8.o
- N-CNT-Supporting/CNT_16_0_B0.o
- N-CNT-Supporting/CNT_16_0_B1.o
- N-CNT-Supporting/CNT_16_0_B10.o
- N-CNT-Supporting/CNT_16_0_B11.o
- N-CNT-Supporting/CNT_16_0_B14.o
- N-CNT-Supporting/CNT_16_0_B16.o
- N-CNT-Supporting/CNT_16_0_B3.o
- N-CNT-Supporting/CNT_16_0_B5.o
- N-CNT-Supporting/CNT_16_0_B7.o
- N-CNT-Supporting/CNT_16_0_B9.o
- N-CNT-Supporting/CNT_16_0_B_at_A0_C10.o
- N-CNT-Supporting/CNT_16_0_B_at_A0_C16.o
- N-CNT-Supporting/CNT_16_0_C0.o
- N-CNT-Supporting/CNT_16_0_C10.o
- N-CNT-Supporting/CNT_16_0_C16.o
- N-CNT-Supporting/CNT_16_0_C6.o
- N-CNT-Supporting/CNT_16_0_N_at_A0_B_at_C16.o
- N-CNT-Supporting/CNT_16_0_single_B_at_A0.o
- N-CNT-Supporting/CNT_16_0_single_N_at_A0.o
- N-CNT-Supporting/CNT_16_0_undoped.o
